# Supplementary material for: Modified Lignin-Based Cement Solidifying Material for Improving Engineering Residual Soil
Source: Materials (Basel). 2023 Nov 9;16(22):7100. doi: 10.3390/ma16227100 (PMC10672641; doi:10.3390/ma16227100)
Supplement: Supplementary file 1 [file materials-16-07100-s001.zip]

Archive with 1 entries (1 files):
- materials-2673212-supplementary.pdf
